# Supplementary material for: Detection of Circulating Serum Protein Biomarkers of Non-Muscle Invasive Bladder Cancer after Protein Corona-Silver Nanoparticles Analysis by SWATH-MS
Source: Nanomaterials (Basel). 2021 Sep 13;11(9):2384. doi: 10.3390/nano11092384 (PMC8467878; doi:10.3390/nano11092384)
Supplement: Supplementary file 1 [file nanomaterials-11-02384-s001.zip]

Archive with 1 entries (1 files):
- nanomaterials-1330232-supplementary.pdf
